# Supplementary material for: Zinc Status Impacts the Epidermal Growth Factor Receptor and Downstream Protein Expression in A549 Cells
Source: Int J Mol Sci. 2022 Feb 18;23(4):2270. doi: 10.3390/ijms23042270 (PMC8876057; doi:10.3390/ijms23042270)
Supplement: Supplementary file 1 [file ijms-23-02270-s001.zip]

Archive with 1 entries (1 files):
- ijms-1510534-supplementary.pdf
